# Supplementary material for: Swept-Source OCT Mid-Peripheral Retinal Irregularity in Retinal Detachment and Posterior Vitreous Detachment Eyes
Source: Bioengineering (Basel). 2023 Mar 19;10(3):377. doi: 10.3390/bioengineering10030377 (PMC10044997; doi:10.3390/bioengineering10030377)
Supplement: Supplementary file 1 [file bioengineering-10-00377-s001.zip]

Archive with 1 entries (1 files):
- bioengineering-2242516-supplementary.pdf
